# Supplementary material for: RB1 gene mutation up-date, a meta-analysis based on 932 reported mutations available in a searchable database
Source: BMC Genet. 2005 Nov 4;6:53. doi: 10.1186/1471-2156-6-53 (PMC1298292; doi:10.1186/1471-2156-6-53)
Supplement: Additional File 1 — List of contributing authors to RBGMdb with indication of country of origin of the main research group, number of mutations and reference. [file 1471-2156-6-53-S1.xls]

## Sheet: Hoja1
Additional File 1
Alphabetic list of authors contributing to RBGMdb with complete reference,
Number of mutations and country of origin of main research group
Country	N	Reference	PMID
SIR	1	Ahmad et al, 1999, Ophthalmic Genet. 20(4):225-31	10617920
SPA	29	Alonso et al., 2001, Hum Mutat 17: 412-422	11317357
SPA	49	Alonso et al. 2004, Hum Mutat. 25(1):99.	15605413
IND	7	Ata-ur-Rashed et al. 2001, Ophtalmic Genet 23:121-128	12187430
RUS	45	Babenko et al.2003, Mol Biol (Mosk) 36: 623-629 (Russian)	12173465
USA	2	Bartkova et al., 1996, Cancer Res. 56(23):5475-5483	8968104
UK	2	Bia & Cowell, 1995. Oncogene. 11(5):977-9	7675457
FRA	9	Blanquet et al. 1993, Hum Mol Genet. 2(7):975-9.	8364580
FRA	36	Blanquet et al. 1995, Hum Mol Genet. 4(3):383-8.	7795591
USA	1	Bookstein et al. 1990, Proc Natl Acad Sci U S A 87(19):7762-6	2217208
BRA	11	Braggio et al, 2004, J Clin Pathol. 57(6):585-90	15166261
CHI	17	Choy et al. 2002, Hum Mutat. 20(5):408	12402348
UK	1	Cowell & Bia, 1998, Oncogene.16(24):3211-3.	9671401
UK	2	Cowell & Cragg,1996, Eur J Cancer. 32A(10):1749-52	8983285
UK	24	Cowell et al., 1996, Oncogene. 12(2):431-6	8570221
ARG	1	Dalamon et al, 2001. Ophthalmic Res. 33(6):336-9	11721186
ARG	5	Dalamon et al, 2004, J Biochem Mol Biol. 37(2):246-53.	15469703
TUR	3	Dundar et al., 2001, Proc Natl Sci Counc Repub China B. 25(3):166-73	11480772
CAN	6	Dunn et al. 1989, Mol Cell Biol. 9(11):4596-604.	2601691
UK	3	Hogg et al. 1992, Oncogene. 7(7):1445-51.	1352398
UK	15	Hogg et al. 1993, Proc Natl Acad Sci U S A. 90(15):7351-5	8346255
USA	1	Horowitz et al., 1989. Science. 243(4893):937-40	2521957
FRA	69	Houdayer et al., 2004, Hum Mutat. 23(2):193-202	14722923
CHI	5	Huang et al., 1998, Zhonghua Yi Xue Yi Chuan Xue Za Zhi. 15(3):139-42. Chinese.	9621119
POL	5	Jakubowsca et al., 2001, Hum Mutat. 18(5):459	11668642
JAP	2	Kashii et al., 1994. J Cancer Res Clin Oncol. 120(3):143-8.	8263009
JAP	2	Kato et al., 1994, Hum Mutat. 3(1):44-51	8118465
IND	25	Kiran et al, 2003, Hum Mutat. 2003 Oct;22(4):339.	12955724
GER	27	Klutz et al ., 1999, Am J Hum Genet. 64(2):667-8.	9973307
GER	2	Klutz et al ., 2002, Am J Hum Genet. 71(1):174-9	12016586
FRA	1	Lefevre et al, 2002, J Med Genet.39(5):E21	12011162
ECU	2	Leone et al., 2003, J Hum Genet. 48(12):639-41	14625809
USA	20	Liu et al., 1995, Genes Chromosomes Cancer. 14(4):277-84	8605116
GER	3	Lohmann et al., 1992, Hum Genet. 89(1):49-53	1577465
GER	27	Lohmann et al., 1994, Hum Mol Genet. 3(12):2187-93.	7881418
GER	2	Lohmann et al., 1994, Hum Genet. 94(4):349-54	7927327
GER	51	Lohmann et al., 1996, Am J Hum Genet. 58(5):940-9	8651278
GER	40	Lohmann et al., 1997, Am J Hum Genet. 1997 Aug;61(2):282-94.	9311732
SPA	5	Mateu et al., 1997, Cancer Genet Cytogenet. 95(1):40-50.	9140452
JAP	1	Matsumoto et al, 2003, Pediatr Int. 45(6):728-30.	14651550
JAP	3	Mori et al., 1990, Oncogene. 5(11):1713-7.	2176283
JAP	1	Murakami et al., 1991, Oncogene. 6(1):37-42	1992444
SPA	8	Najera et al. 2001, Med Clin (Barc). 116(10):365-72. Spanish.	11333669
UK	2	Onadim et al., 1992, Proc Natl Acad Sci U S A. 89(13):6177-81.	1352883
UK	3	Onadim et al., 1993, Br J Cancer. 68(5):958-64.	8217609
UK	1	Onadim et al., 1997, Br J Cancer. 76(11):1405-9	9400934
ITA	1	Paggi et al., 1994, Cancer Res. 54(4):1098-104	8313367
CAN	199	Richter et al., 2003, Am J Hum Genet. 72(2):253-69	12541220
MEX	5	Rodriguez et al., 2002, Cancer Genet Cytogenet. 138(1):27-31.	12419581
JAP	3	Sachse et al., 1994, Oncogene. 9(1):39-47	8302602
USA	2	Sakai et al., 1991, Nature. 353(6339):83-6.	1881452
SPA	1	Sanchez et al, 2000, J Med Genet. 37(8):615-20.	10991691
NLD	6	Scheffer et al, 2000, J Med Genet.37(7):E6.	10882758
USA	1	Schubert et al., 1997, Hum Genet. 100(5-6):557-63.	9341870
JAP	14	Shimizu et al., 1994, Am J Hum Genet. 54(5):793-800	8178820
USA	12	Sippel et al., 1998, Am J Hum Genet. 62(3):610-9.	9497263
UK	1	Sútterlin et al, 1999, Prenat Diagn. 19(13):1231-6.	10660960
ARG	4	Szijan et al., 1994. J Med Genet. 1995 Jun;32(6):475-9.	7666401
USA	22	Tsai et al., 2004, Arch Ophthalmol. 122(2):239-48	14769601
USA	27	Van Orsouw et al, 1996, Hum Mol Genet. 5(6):755-61.	8776589
JAP	6	Wadayama et al., 1996, Cancer Res. 54(11):3042-8.	8187094
UK	1	Weir-Thompson et al., 1991, Oncogene. 6(12):2353-6.	1622795
USA	1	Xu et al, 2004, Am J Ophthalmol. 137(1):18-23	14700639
USA	10	Yandell et al., 1989, N Engl J Med. 321(25):1689-95	2594029
GER	29	Yilmaz et al., 1998, Hum Mutat. 12(6):434	10671068
KOR	4	Yu et al., 2001, Hum Mutat. 18(3):252.	11524739
POL	4	Zajaczek et al., 1999, Eur J Cancer. 35(13):1824-7	10673998
JAP	3	Zhang et al., 1994, Cancer Res. 54(15):4177-82	8033150
