# Supplementary material for: RB1 gene mutation up-date, a meta-analysis based on 932 reported mutations available in a searchable database
Source: BMC Genet. 2005 Nov 4;6:53. doi: 10.1186/1471-2156-6-53 (PMC1298292; doi:10.1186/1471-2156-6-53)
Supplement: Additional File 2 — Table of recurrent mutations with indication of sequence motifs and methylation status. [file 1471-2156-6-53-S2.xls]

## Sheet: Hoja1
Main reccurrencess (N>5) of RB1 gene mutations in RBGMDB
Location	Genomic	N	%	CDNA	Protein	Type	Sequence motifs	Metilation(1)
E04	41954G>T	6	1.72414	409G>T	E137X	NS	aaag aaat > aaat aaat
E08	59683C>T	26	7.47126	751C>T	R251X	NS	T CGA	89
E08	59695C>T	19	5.45977	763C>T	R255X	NS	G CGA	96
E10	64348C>T	47	13.5057	958C>T	R320X	NS	A CGA	Unknown
E11	65386C>T	22	6.32184	1072C>T	R358X	NS	A CGA	Unknown
E14	76430C>T	24	6.89655	1333C>T	R445X	NS	G CGA	93
E14	76460C>T	17	4.88506	1363C>T	R455X	NS	C CGA	95
E15	76898C>T	20	5.74713	1399C>T	R467X	NS	A CGA	Unknown
E17	78238C>T	20	5.74713	1654C>T	R552X	NS	A CGA	Unknown
E17	78250C>T	18	5.17241	1666C>T	R556X	NS	T CGA	Unknown
E18	150037C>T	36	10.3448	1735C>T	R579X	NS	C CGA	Unknown
E23	162238C>T	22	6.32184	2359C>T	R787X	NS	T CGA	Unknown
E20	156713C>T	20	5.74713	1981C>T	R661W	MS	C CGG	Unknown
E21	160757T>C	5	1.43678	2134T>C	C712R	MS	Not found
I06	45867G>T	18	5.17241	607+1G>T/A/C	splice	SP	aagg t aagt> aagt t aagt
I12	70330G>C	19	5.45977	1215+1G>A/C	splice	SP	ccta ttttaa cgta>ccta ttttaa ccta
I19	153354delG	7	2.01149	1960+1delG	Splice	SP	aggt t agt>agt t agt
		346	100
(1) % of methylated CpGs according to Mancini et al., 1997 [17]
