# Supplementary material for: RB1 gene mutation up-date, a meta-analysis based on 932 reported mutations available in a searchable database
Source: BMC Genet. 2005 Nov 4;6:53. doi: 10.1186/1471-2156-6-53 (PMC1298292; doi:10.1186/1471-2156-6-53)
Supplement: Additional File 3 — Table with the distribution of mutations by country of origin of the patients. Unless otherwise stated in the original publication, it is assumed that the country of origin of the patients correspond to the country of the main authoring group. [file 1471-2156-6-53-S3.xls]

## Sheet: File 3
Supplementary table 3
A. Type of mutation by country of origin (1)									B. Bimodal distribution of RB1 mutations by country of origin
Country	All	FS	MS	NS	SP
Canada	202	54	17	92	39						FS	MS	NS	SP
%	100	26.7327	8.41584	45.5446	19.3069				South América	49	13	6	24	6
China(2)	22	2	7	9	4				%		26.5306	12.2449	48.9796	12.2449
%	100	9.09091	31.8182	40.9091	18.1818				Russia	45	12	6	21	6
France	114	32	6	44	32				%		26.6667	13.3333	46.6667	13.3333
%	100	28.0702	5.26316	38.5965	28.0702				United Kingdom	55	14	6	29	6
Germany	180	53	7	93	27				%		25.4545	10.9091	52.7273	11.1111
%	100	29.4444	3.88889	51.6667	15				Germany	180	53	7	93	27
India	32	4	1	16	11				%		29.4444	3.88889	51.6667	15
%	100	12.5	3.125	50	34.375				Group A	329	92	25	167	45
Japan	35	16	3	9	7				%		27.9635	7.59878	50.7599	13.6778
%	100	45.7143	8.57143	25.7143	20								*(0,017)	**(0,003)
Russia	45	12	6	21	6
%	100	26.6667	13.3333	46.6667	13.3333				United States	96	27	9	33	27
Spain	70	24	5	22	19				%		28.125	9.375	34.375	28.125
%	100	34.2857	7.14286	31.4286	27.1429				France	114	32	6	44	32
United Kingdom	55	14	6	29	6				%		28.0702	5.26316	38.5965	28.0702
%	100	25.4545	10.9091	52.7273	10.9091				Spain	69	24	5	21	19
United States	96	27	9	33	27				%		34.2857	7.14286	31.4286	27.1429
%	100	28.125	9.375	34.375	28.125				Group B	279	83	20	98	78
Argentina	10	3	1	6	0				%		29.7491	7.16846	35.1254	27.957
Brazil	10	1	1	8	0								*(0,022)	*(0,023)
Colombia	12	5	0	7	0
Cuba	10	1	2	3	4
Ecuador	2	0	0	0	2
Mexico	5	3	2	0	0
South América	49	13	6	24	6
%	100	26.5306	12.2449	48.9796	12.2449
Korea	4	2	1	0	1
Netherlands	6	0	4	0	2
Polonia	10	1	1	4	4
Syria	1	0	1	0	0
Turkey	3	0	1	0	2
Other	24	3	8	4	9
%	100	12.5	33.3333	16.6667	37.5
All Countries	925	252	80	398	195
%	100	27.2432	8.64865	43.027	21.0811
(1) Unless otherwise stated in the reporting article, the country of origin of the
probands has been assumed to be that of the publishing group.
(2) China has an excess of MS mutations due to a report of 5
reccurrent MS-LP mutations (Huang et al., 1998)
