# Supplementary material for: RB1 gene mutation up-date, a meta-analysis based on 932 reported mutations available in a searchable database
Source: BMC Genet. 2005 Nov 4;6:53. doi: 10.1186/1471-2156-6-53 (PMC1298292; doi:10.1186/1471-2156-6-53)
Supplement: Additional File 4 — Table listing mutations found in low-penetrance families [file 1471-2156-6-53-S4.xls]

## Sheet: Hoja1
Supplementary Table 4
Mutations linked to low-penetrance phenotypes in RBGMD
Location	Genomic	CDNA	Protein	Country	Reference (1)	Patient_ ID	Remarks
Promoter	1862G>A	(-198G>A)	SP1-recognition	USA	Sakai et al., 1991	n.r.
Promoter	1871G>T	(-188G>T	ATF-recognition	USA	Sakai et al., 1991	n.r.
Promoter	1910G>C	(-149G>C)	SP1-recognition	UK	Cowell et al., 1996	n.r.
E16	77018delACA	1439delACA	delN480	GER	Lohmann et al., 1992	Family Rö	1 bilateral, 3 unilateral
E17	78272G>T	1688G>T	W563L	NLD	Scheffer et al., 2001	RB-K	3 bilateral, 2 unaffected carrier
E20	156713C>T	1981C>T	R661W	CHI	Huang et al., 1998	n.r.
E20	156713C>T	1981C>T	R661W	CHI	Huang et al., 1998	n.r.
E20	156713C>T	1981C>T	R661W	CHI	Huang et al., 1998	n.r.
E20	156713C>T	1981C>T	R661W	CHI	Huang et al., 1998	n.r.
E20	156713C>T	1981C>T	R661W	CHI	Huang et al., 1998	n.r.
E20	156713C>T	1981C>T	R661W	GER	Lohmann et al., 1994	Family De	1 bilateral, 4 unilateral, 1 carrier
E20	156713C>T	1981C>T	R661W	GER	Lohmann et al., 1994	Family Li	3 unilateral, 1 carrier
E20	156713C>T	1981C>T	R661W	UK	Onadim et al., 1992	RBF29	2 bilateral, 2 unilateral, 4 regressed tumors, 4 carriers
E21	160757T>C	2134T>C	C712R	UK	Cowell & Bia, 1998	Family H	4 unilateral, 3 carriers
E21	160757T>C	2134T>C	C712R	SIR	Ahmad et al, 1999	n.r	1 bilateral, 4 unlateral, 3 carriers
E23	162238G>A	2360G>A	R787Q	SPA	Alonso et al., 2004	1093	1 unilateral,4 carriers
E20	156755G>T	2023G>T	Q675X	UK	Onadim et al., 1992	RBF18	3 bilateral, , 2 unilateral, 5 regressed tumors
I05	44707delG	539+1delG	del:E05	SPA	Sanchez et al, 2000	fRB59	1 unilateral, 2 carriers
I06	45867G>T	607+1G>T	Splice	SPA	Alonso et al., 2001	JA123	2 unilateral
I06	45867G>T	607+1G>T	Splice	CUB	Alonso et al., 2004	CU006	2 unilateral
I06	45867G>T	607+1G>T	splice	GER	Klutz et al ., 2002	G162	8 bilateral, 4 unilateral, 9 asymptomatic carriers
I06	45867G>T	607+1G>T	splice	GER	Klutz et al ., 2002	M12487	1 bilateral, 2 unilateral,6 asymptomatica carriers
I08	61720T>C	862-10T>C	splice	FRA	Lefevre et al, 2002	n.r.	5 asymtomatic carriers. 3 unilateral tumors
E13	73868A>G	1332G>A	Q443P/del:E13	NLD	Scheffer et al., 2000	RB43	2 unilateral, 6 carriers
I22	162115G>A	2325+5G>A	del:E22	UK	Weir-Thompson et al., 1991	n.r.	2 bilateral, 3 unilateral, 1 carrier
E19	153353G>C	1960G>C	V654L/splice	CAN	Richter, 2003	n.r.
E21	160834G>A	2211G>A	E737E/ del:E21	HUN	Schubert et al., 1997	RTB-120	1 bilateral, 5 unilateral, 7 carriers
(1) see complete references in Supplementary Table 1
